# Supplementary material for: A Missense Variant in SCN8A in Alpine Dachsbracke Dogs Affected by Spinocerebellar Ataxia
Source: Genes (Basel). 2019 May 10;10(5):362. doi: 10.3390/genes10050362 (PMC6562999; doi:10.3390/genes10050362)
Supplement: Supplementary file 1 [file genes-10-00362-s001.zip]

Archive with 8 entries (8 files):
- TableS1_AD_information.xlsx
- TableS2_public_WGS.xlsx
- TableS3_Linkage.xlsx
- TableS4_Homozygosity.xlsx
- TableS5_HomozygosityCtrls.xlsx
- TableS6__PUBLICvariants_ROI.xlsx
- TableS7.pdf
- VideoS1.mp4
