# Supplementary material for: A Missense Variant in SCN8A in Alpine Dachsbracke Dogs Affected by Spinocerebellar Ataxia
Source: Genes (Basel). 2019 May 10;10(5):362. doi: 10.3390/genes10050362 (PMC6562999; doi:10.3390/genes10050362)
Supplement: Supplementary file 1 [file genes-10-00362-s001.zip › TableS1_AD_information.xlsx]

## Sheet: Sheet1
Table S1. Detailed information and genotypes of 216 Alpine Dachsbracke dogs.
Sample ID	Sex	Status	Neuropathology	SNP array analyses	WGS	chr27:g.3179029C>A
AD001	male	control				CC
AD002	female	control				CC
AD003	female	control				CC
AD004	male	control				CC
AD005	female	control				CC
AD006	female	control				CC
AD007	male	control				CC
AD008	female	control				CC
AD009	male	control				CC
AD010	female	control				CC
AD011	male	control				CC
AD012	male	control				CC
AD013	female	control				CC
AD014	female	control				CC
AD015	male	control				CC
AD016	male	control				CC
AD017	male	control				CC
AD018	male	control				CC
AD019	male	control				CC
AD020	female	control				CC
AD021	female	control				CC
AD022	male	control				CC
AD023	female	control				CC
AD024	male	control				CC
AD025	female	control				CA
AD026	female	control				CC
AD027	female	control				CC
AD028	female	control				CC
AD029	female	control				CC
AD030	male	control				CC
AD031	female	control				CC
AD032	female	control				CC
AD033	female	dam		X		CA
AD034	male	case		X	X	AA
AD035	female	case		X		AA
AD036	male	control				CC
AD037	female	control				CC
AD038	male	control				CC
AD039	female	control				CC
AD040	male	control				CC
AD041	female	control				CC
AD042	female	control				CC
AD043	male	control				CC
AD044	female	control				CC
AD045	male	control				CC
AD046	male	control				CC
AD047	female	control				CC
AD048	female	control				CC
AD049	female	control				CC
AD050	male	control				CC
AD051	male	control				CC
AD052	male	control				CC
AD053	male	control				CC
AD054	female	control				CC
AD055	male	control				CC
AD056	female	control				CC
AD057	female	control				CC
AD058	male	control				CC
AD059	male	control				CC
AD060	male	control				CC
AD061	male	control				CC
AD062	male	control				CC
AD063	male	control				CC
AD064	male	control				CC
AD065	female	control				CC
AD066	male	control				CC
AD067	female	control				CC
AD068	male	control				CA
AD069	male	control				CC
AD070	male	control				CC
AD071	female	control				CC
AD072	male	control				CC
AD073	female	control				CC
AD074	male	control				CC
AD075	male	control				CC
AD076	male	control				CC
AD077	female	control				CC
AD078	male	control				CC
AD079	male	control				CC
AD080	female	control				CC
AD081	female	control				CC
AD082	male	control				CC
AD083	female	control				CC
AD086	male	control				CC
AD087	male	control				CC
AD088	male	control				CC
AD089	female	control				CC
AD090	female	control				CC
AD091	male	control				CC
AD092	male	control				CC
AD093	male	control				CC
AD094	male	control				CC
AD095	male	control				CC
AD096	male	control				CC
AD097	male	control				CC
AD098	male	control				CC
AD099	male	control				CC
AD100	female	control				CC
AD101	male	control				CC
AD102	female	control				CC
AD103	female	control				CC
AD104	female	control				CC
AD105	male	control				CC
AD106	male	control				CC
AD107	female	control				CC
AD108	female	control				CC
AD109	female	control				CC
AD110	female	control				CC
AD111	female	control				CC
AD112	female	control				CC
AD113	female	control				CC
AD114	female	control				CC
AD115	female	control				CC
AD116	female	control				CC
AD117	female	control				CC
AD118	female	control				CC
AD119	male	control				CC
AD120	male	control				CC
AD121	male	control				CC
AD122	male	control				CC
AD123	female	control				CC
AD124	male	control				CC
AD125	male	control				CC
AD126	female	control				CC
AD127	female	control				CC
AD128	female	control				CC
AD129	female	control				CC
AD130	female	control				CC
AD131	female	control				CC
AD132	male	control				CC
AD133	female	control				CC
AD134	female	control				CC
AD135	male	control				CC
AD136	male	control				CC
AD137	female	control				CC
AD138	female	control				CC
AD139	male	control				CC
AD140	female	control				CC
AD141	female	control				CC
AD142	female	control				CC
AD143	female	control				CC
AD144	female	control				CC
AD145	female	control				CC
AD146	male	control				CC
AD147	female	control				CC
AD148	female	control				CC
AD149	male	sire		X		CA
AD150	male	control				CC
AD151	male	control				CC
AD152	male	control				CC
AD153	female	control				CC
AD154	female	control				CC
AD155	female	control				CA
AD156	female	control				CC
AD157	female	case	X	X		AA
AD158	female	control				CA
AD159	female	case	X	X		AA
AD160	female	control		X		CA
AD161	female	control		X		CA
AD162	female	control		X		CA
AD163	male	control				CA
AD164	male	control		X		CA
AD165	female	control		X		CA
AD166	male	control		X		CA
AD167	male	control				CA
AD168	female	control				CC
AD169	female	control				CA
AD170	female	control				CA
AD171	female	control				CA
AD172	male	control				CC
AD173	male	control				CA
AD174	female	control				CC
AD175	female	control				CC
AD176	female	control				CC
AD177	female	control				CC
AD178	female	control				CC
AD179	male	control				CC
AD180	male	sire				CA
AD181	female	control				CC
AD182	male	control				CC
AD183	male	control				CC
AD184	male	control				CC
AD185	female	control				CC
AD186	female	control				CC
AD187	female	control				CC
AD188	female	control				CC
AD189	female	control				CC
AD190	female	control				CC
AD191	male	control				CC
AD192	male	control				CC
AD193	male	control				CC
AD194	female	control				CC
AD195	male	control				CC
AD196	male	control				CC
AD197	female	control				CC
AD198	male	control				CC
AD199	female	control				CC
AD200	male	control				CC
AD201	female	control				CC
AD202	female	control				CC
AD203	male	control				CC
AD204	female	control				CC
AD205	female	control				CC
AD206	female	control				CC
AD207	female	control				CC
AD208	male	control				CC
AD209	female	control				CC
AD210	female	control				CC
AD211	male	control				CC
AD212	female	control				CC
AD213	male	control				CC
AD214	female	control				CC
AD215	male	control				CC
AD216	male	control				CC
AD217	male	control				CC
AD218	male	control				CC
