# Supplementary material for: A Missense Variant in SCN8A in Alpine Dachsbracke Dogs Affected by Spinocerebellar Ataxia
Source: Genes (Basel). 2019 May 10;10(5):362. doi: 10.3390/genes10050362 (PMC6562999; doi:10.3390/genes10050362)
Supplement: Supplementary file 1 [file genes-10-00362-s001.zip › TableS2_public_WGS.xlsx]

## Sheet: 373 whole genome sequences
Table S2. Sample designations and breed information of all whole genome sequences.
Sample ID	Breed	Study accession	Sample accession	Filtering
AD034	Alpine Dachsbracke	PRJEB16012	SAMEA4848713	case
SID00142	Affenpinscher	PRJEB17926	SAMEA104379879	control
ROS.gDNA.SID01940	Airedale Terrier	PRJEB17926	SAMEA104388843	control
SRS932161	Airedale Terrier	PRJNA263947	SAMN03580390	control
TA001	Airedale Terrier	PRJEB16012	SAMEA4506896	control
SY001	Alaskan Husky	PRJEB9590	SAMEA3449656	control
SY018	Alaskan Husky	PRJEB9591	SAMEA3449657	control
AM007	Alaskan Malamute	PRJEB16012	SAMEA104091571	control
AM019	Alaskan Malamute	PRJEB16012	SAMEA4848707	control
ROS.gDNA.SID03009	American Bulldog	PRJEB17926	SAMEA104388842	control
SID00110	American bulldog	PRJEB17926	SAMEA104379885	control
AS006	American Staffordshire Terrier	PRJEB16012	SAMEA4504831	control
AS008	American Staffordshire Terrier	PRJEB16012	SAMEA4867927	control
AC023	Australian Cattle Dog	PRJEB16012	SAMEA104091560	control
AC046	Australian Cattle Dog	PRJEB16012	SAMEA104283464	control
AC065	Australian Cattle dog	PRJEB13468	SAMEA3928139	control
AC108	Australian Cattle dog	PRJEB16012	SAMEA4504820	control
AC364	Australian Cattle Dog	PRJEB16012	SAMEA104500413	control
AU178	Australian Shepherd	PRJEB16012	SAMEA104283461	control
AU184	Australian Shepherd	PRJEB16012	SAMEA4867934	control
AR001	Australian Terrier	PRJEB16012	SAMEA4504840	control
BJ001	Basenji	PRJEB16012	SAMEA104283473	control
BJ002	Basenji	PRJEB16012	SAMEA104283472	control
BJ003	Basenji	PRJEB16012	SAMEA104283471	control
BJ004	Basenji	PRJEB16012	SAMEA104283470	control
BJ005	Basenji	PRJEB16012	SAMEA104283469	control
BJ006	Basenji	PRJEB16012	SAMEA104283468	control
SRS932158	Basenji	PRJNA263947	SAMN03580393	control
BH003	Basset Hound	PRJEB16012	SAMEA4509488	control
BH005_SEA04046	Basset Hound	PRJEB16012	SAMEA5209170	control
BG064	Bavarian Hound	PRJEB16012	SAMEA104091562	control
BE020	Beagle	PRJEB5500	SAMEA2376414	control
SRR2094385	Beagle	PRJNA288568	SRR2094385	control
SRR2094386	Beagle	PRJNA288568	SRR2094386	control
BC1893	Bearded Collie	PRJEB28877	SAMEA4949388	control
BC1895	Bearded Collie	PRJEB28877	SAMEA4949389	control
BC1896	Bearded Collie	PRJEB28877	SAMEA4949390	control
BD016	Bearded Collie	PRJEB13468	SAMEA3928140	control
BD036	Bearded Collie	PRJEB16012	SAMEA4505492	control
BD052	Bearded Collie	PRJEB16012	SAMEA4504824	control
BD085	Bearded Collie	PRJEB16012	SAMEA4505493	control
BD089	Bearded Collie	PRJEB16012	SAMEA4504827	control
BD091	Bearded Collie	PRJEB16012	SAMEA4505496	control
BD093	Bearded Collie	PRJEB16012	SAMEA4504832	control
BD098	Bearded Collie	PRJEB16012	SAMEA4504839	control
SRR2095368	Belgian Sheepdog	PRJNA288568	SRR2095368	control
SRR2095457	Belgian Sheepdog	PRJNA288568	SRR2095457	control
BB011	Berger Blanc Suisse	PRJEB16012	SAMEA4506887	control
SRS932146	Berger Picard	PRJNA263947	SAMN03580405	control
SRR2095463	Bernese Mountain Dog	PRJNA288568	SRR2095463	control
BF21	Bichon Frisé	PRJEB16012	SAMEA5059512	control
BF39	Bichon Frisé	PRJEB16012	SAMEA5059513	control
ROS.gDNA.SID00434	Bichon Frisé	PRJEB17926	SAMEA104388844	control
ROS.gDNA.SID00464	Bichon Frisé	PRJEB17926	SAMEA104388845	control
ROS.gDNA.SID00539	Bichon Frisé	PRJEB17926	SAMEA104388846	control
ROS.gDNA.SID02920	Bichon Frisé	PRJEB17926	SAMEA104388847	control
SRS833812	Black Russian Terrier	PRJNA263947	SAMN03323668	control
SRR2095469	Bloodhound	PRJNA288568	SRR2095469	control
BC0480	Border Collie	PRJEB16012	SAMEA104091558	control
BC1028	Border Collie	PRJNA319610	SRR3466766	control
BC1029	Border Collie	PRJNA319610	SRR3466767	control
BC222	Border Collie	PRJNA319610	SRR3466763	control
BC272	Border Collie	PRJEB4544/PRJNA188158	SAMEA2177732/SAMN01908107	control
BC273	Border Collie	PRJEB16012	SAMEA4505490	control
BC387	Border Collie	PRJNA319610	SRR3466764	control
BC485	Border Collie	PRJEB16012	SAMEA104125112	control
BC518	Border Collie	PRJEB16012	SAMEA104125113	control
BC555	Border Collie	PRJEB16012	SAMEA104125114	control
BC578	Border Collie	PRJNA319610	SRR3466765	control
BC597	Border Collie	PRJEB16012	SAMEA104125115	control
BC604__BC_24093	Border Collie	PRJEB12337	ERR1210832	control
BC621	Border Collie	PRJEB16012	SAMEA4867922	control
LN47	Border Collie	PRJEB16012	SAMEA4504821	control
SRR2094387	Border Collie	PRJNA288568	SRR2094387	control
SRR2094388	Border Collie	PRJNA288568	SRR2094388	control
SRR2094389	Border Collie	PRJNA288568	SRR2094389	control
SRS932162	Border Collie	PRJNA263947	SAMN03580389	control
SRS932144	Border Terrier	PRJNA263947	SAMN03580407	control
SID00122	Boxer	PRJEB17926	SAMEA104379880	control
SRR2094390	Brittany Spaniel	PRJNA288568	SRR2094390	control
BI005_HCS01268	Brussels Griffon	PRJEB16012	SAMEA5209171	control
BI006_HCS01271	Brussels Griffon	PRJEB16012	SAMEA5209172	control
ROS.gDNA.SID03103	Brussels Griffon	PRJEB17926	SAMEA104388848	control
BT012	Bull Terrier	PRJEB16012	SAMEA104125116	control
ROS.gDNA.SID01232	Bull Terrier	PRJEB17926	SAMEA104388849	control
SRR2095477	Bulldog	PRJNA288568	SRR2095477	control
BU002	Bullmastiff	PRJEB16012	SAMEA103949042	control
SID00176	Bullmastiff	PRJEB17926	SAMEA104379881	control
CE073	Cairn Terrier	PRJEB16012	SAMEA104091555	control
CK006	Cavalier King Charles Spaniel	PRJEB16012	SAMEA104091570	control
CK023	Cavalier King Charles Spaniel	PRJEB16012	SAMEA104091569	control
SID00101	Cavalier King Charles Spaniel	PRJEB17926	SAMEA104379882	control
SRR2095317	Cavalier King Charles Spaniel	PRJNA288568	SRR2095317	control
KEP033K1	Central Asian Shepherd dog	PRJNA380744	SRR5381785	control
CH019	Chihuahua	PRJEB13139	SAMEA3905753	control
CH022_LCR05127	Chihuahua	PRJEB16012	SAMEA5209173	control
CH023_LCR05128	Chihuahua	PRJEB16012	SAMEA5209174	control
CH027	Chihuahua	PRJEB16012	SAMEA4848714	control
SRR2095478	Chihuahua	PRJNA288568	SRR2095478	control
SRS713815	Chinese Crested dog	PRJNA261736	SAMN03075611	control
DQ1	Chinese Indigenous Dog	PRJNA266585		control
DQ10	Chinese Indigenous Dog	PRJNA266585		control
DQ2	Chinese Indigenous Dog	PRJNA266585		control
DQ3	Chinese Indigenous Dog	PRJNA266585		control
DQ4	Chinese Indigenous Dog	PRJNA266585		control
DQ5	Chinese Indigenous Dog	PRJNA266585		control
DQ6	Chinese Indigenous Dog	PRJNA266585		control
DQ7	Chinese Indigenous Dog	PRJNA266585		control
DQ8	Chinese Indigenous Dog	PRJNA266585		control
DQ9	Chinese Indigenous Dog	PRJNA266585		control
LJ1	Chinese Indigenous Dog	PRJNA266585		control
LJ10	Chinese Indigenous Dog	PRJNA266585		control
LJ2	Chinese Indigenous Dog	PRJNA266585		control
LJ3	Chinese Indigenous Dog	PRJNA266585		control
LJ4	Chinese Indigenous Dog	PRJNA266585		control
LJ5	Chinese Indigenous Dog	PRJNA266585		control
LJ6	Chinese Indigenous Dog	PRJNA266585		control
LJ7	Chinese Indigenous Dog	PRJNA266585		control
LJ8	Chinese Indigenous Dog	PRJNA266585		control
LJ9	Chinese Indigenous Dog	PRJNA266585		control
SRR2827577	Chinese Indigenous Dog	PRJNA266585	SRR2827577	control
SRR2827578	Chinese Indigenous Dog	PRJNA266585	SRR2827578	control
SRR2827579	Chinese Indigenous Dog	PRJNA266585	SRR2827579	control
SRR2827580	Chinese Indigenous Dog	PRJNA266585	SRR2827580	control
SRR2827581	Chinese Indigenous Dog	PRJNA266585	SRR2827581	control
SRR2827582	Chinese Indigenous Dog	PRJNA266585	SRR2827582	control
SRR2827583	Chinese Indigenous Dog	PRJNA266585	SRR2827583	control
SRR2827584	Chinese Indigenous Dog	PRJNA266585	SRR2827584	control
SRR2827585	Chinese Indigenous Dog	PRJNA266585	SRR2827585	control
SRR2827586	Chinese Indigenous Dog	PRJNA266585	SRR2827586	control
SRR2827587	Chinese Indigenous Dog	PRJNA266585	SRR2827587	control
SRR2827588	Chinese Indigenous Dog	PRJNA266585	SRR2827588	control
SRR2827589	Chinese Indigenous Dog	PRJNA266585	SRR2827589	control
SRR2827590	Chinese Indigenous Dog	PRJNA266585	SRR2827590	control
SRR2827606	Chinese Indigenous Dog	PRJNA266585	SRR2827606	control
SRR2827607	Chinese Indigenous Dog	PRJNA266585	SRR2827607	control
YJ1	Chinese Indigenous Dog	PRJNA266585		control
YJ2	Chinese Indigenous Dog	PRJNA266585		control
YJ3	Chinese Indigenous Dog	PRJNA266585		control
YJ4	Chinese Indigenous Dog	PRJNA266585		control
YJ5	Chinese Indigenous Dog	PRJNA266585		control
YJ6	Chinese Indigenous Dog	PRJNA266585		control
YJ7	Chinese Indigenous Dog	PRJNA266585		control
YJ9	Chinese Indigenous Dog	PRJNA266585		control
CW011	Chow Chow	PRJEB16012	SAMEA104091566	control
SRR2094392	Chow Chow	PRJNA288568	SRR2094392	control
SRR2094393	Clumber Spaniel	PRJNA288568	SRR2094393	control
CP003	Cocker Spaniel	PRJEB16012	SAMEA4506900	control
CL013	Collie	PRJEB16012	SAMEA4867926	control
SRR5190659	Collie	PRJNA338147	SRR5190659	control
SRR5190660	Collie	PRJNA338147	SRR5190660	control
SRR5190661	Collie	PRJNA338147	SRR5190661	control
SRR5190662	Collie	PRJNA338147	SRR5190662	control
SRR5190663	Collie	PRJNA338147	SRR5190663	control
CR018	Curly Coated Retriever	PRJEB16012	SAMEA4867931	control
CR023	Curly Coated Retriever	PRJEB16012	SAMEA4867930	control
CR039	Curly Coated Retriever	PRJEB16012	SAMEA104091556	control
CR040	Curly Coated Retriever	PRJEB16012	SAMEA4848709	control
CR101	Curly Coated Retriever	PRJEB16012	SAMEA4848710	control
DH0117	Dachshund	PRJEB16012	SAMEA104091567	control
DH098	Dachshund	PRJEB7736	SAMEA3121338	control
DH126	Dachshund	PRJEB16012	SAMEA104125117	control
DAL162K1	Dalmatian dog	PRJNA360671	SRR5161902	control
SRR7120157	Dalmatian dog	PRJNA448733	SRR7120157	control
DO159	Doberman Pinscher	PRJEB16012	SAMEA4509491	control
DO242	Doberman Pinscher	PRJEB16012	SAMEA4505489	control
DO263	Doberman Pinscher	PRJEB16012	SAMEA4509492	control
SRR2095318	Doberman Pinscher	PRJNA288568	SRR2095318	control
ROS.gDNA.SID01737	Dogue de Bordeaux	PRJEB17926	SAMEA104388851	control
SID00354	Dogue de Bordeaux	PRJEB17926	SAMEA104379884	control
WW647__Zombie	Dutch Shepherd	PRJEB16012	SAMEA5059511	control
EL565	Elo	PRJEB16012	SAMEA4506890	control
EB003	English Bulldog	PRJEB16012	SAMEA4848708	control
CP010_SEA04160	English Cocker Spaniel	PRJEB16012	SAMEA5209204	control
SRR2095316	English Cocker Spaniel	PRJNA288568	SRR2095316	control
SRR2095479	English Cocker Spaniel	PRJNA288568	SRR2095479	control
SRR2094396	English Mastiff	PRJNA288568	SRR2094396	control
SRR2094398	English Pointer	PRJNA288568	SRR2094398	control
SRS932160	English Springer Spaniel	PRJNA263947	SAMN03580391	control
EN091	Entlebucher Sennenhund	PRJEB16012	SAMEA4504828	control
EN154	Entlebucher Sennenhund	PRJEB16012	SAMEA4505497	control
EN221	Entlebucher Sennenhund	PRJEB16012	SAMEA4504829	control
EN247	Entlebucher Sennenhund	PRJEB16012	SAMEA4505498	control
EN261	Entlebucher Sennenhund	PRJEB16012	SAMEA4504830	control
EN262	Entlebucher Sennenhund	PRJEB16012	SAMEA4505499	control
EN263	Entlebucher Sennenhund	PRJEB16012	SAMEA4505500	control
EN264	Entlebucher Sennenhund	PRJEB16012	SAMEA4505501	control
EU008	Eurasier	PRJEB6079	SAMEA2446720	control
EU035	Eurasier	PRJEB16012	SAMEA4506889	control
SRR2095480	Flat Coated Retriever	PRJNA288568	SRR2095480	control
SRR2095487	Flat Coated Retriever	PRJNA288568	SRR2095487	control
SRR7120158	Flat Coated Retriever	PRJNA448733	SRR7120158	control
SRR7120159	Fonni Dog	PRJNA448733	SRR7120159	control
FB046	French Bulldog	PRJEB13468	SAMEA3928146	control
FB065	French Bulldog	PRJEB16012	SAMEA4504835	control
SID00225	French Bulldog	PRJEB17926	SAMEA104379883	control
JT007	German Hunting Terrier	PRJEB16012	SAMEA104125120	control
JT011	German Hunting Terrier	PRJEB16012	SAMEA104283460	control
DS043	German Shepherd	PRJEB16012	SAMEA4506895	control
DS051	German Shepherd	PRJEB16012	SAMEA72802168	control
DS053	German Shepherd	PRJEB16012	SAMEA72802918	control
DS064	German Shepherd	PRJEB16012	SAMEA104283465	control
GS1	German Shepherd	PRJNA266585		control
GS10	German Shepherd	PRJNA266585		control
GS2	German Shepherd	PRJNA266585		control
GS3	German Shepherd	PRJNA266585		control
GS4	German Shepherd	PRJNA266585		control
GS5	German Shepherd	PRJNA266585		control
GS6	German Shepherd	PRJNA266585		control
GS7	German Shepherd	PRJNA266585		control
GS8	German Shepherd	PRJNA266585		control
GS9	German Shepherd	PRJNA266585		control
SRR4011155	German Shepherd	PRJNA338147	SRR4011155	control
SRS932159	German Shepherd	PRJNA263947	SAMN03580392	control
DS032	German Shepherd / Mixed breed	PRJEB14110	SAMEA3994036	control
DS041	German Shepherd / Mixed breed	PRJEB14110	SAMEA3994037	control
DS042	German Shepherd / Mixed breed	PRJEB14110	SAMEA3994038	control
GW004	German Wirehaired	PRJEB13468	SAMEA3928144	control
GR0855	Golden Retriever	PRJEB16012	SAMEA4504838	control
GR0859	Golden Retriever	PRJEB16012	SAMEA4506899	control
GR0860	Golden Retriever	PRJEB16012	SAMEA4509487	control
GR0892	Golden Retriever	PRJEB16012	SAMEA104016307	control
GR1161	Golden Retriever	PRJEB16012	SAMEA4867924	control
SRR2095320	Golden Retriever	PRJNA288568	SRR2095320	control
SRS932149	Golden Retriever	PRJNA263947	SAMN03580402	control
GR1078	Golden Retriever Mix	PRJEB16012	SAMEA104091572	control
DD116	Great Dane	PRJEB16012	SAMEA104091557	control
SRR2095497	Great Dane	PRJNA288568	SRR2095497	control
GP3	Great Pyrenees	PRJEB16012	SAMEA4848700	control
SRR2095321	Great Pyrenees	PRJNA288568	SRR2095321	control
6455RE	Greater Swiss Mountain Dog	PRJEB16012/PRJEB30571	SAMEA104658568/SAMEA5205217	control
SH008	Greater Swiss Mountain Dog	PRJEB16012	SAMEA4504837	control
SH010	Greater Swiss Mountain Dog	PRJEB16012/PRJEB30571	SAMEA104658569/SAMEA5205218	control
SH011	Greater Swiss Mountain Dog	PRJEB16012/PRJEB30571	SAMEA104658570/SAMEA5205219	control
SH012	Greater Swiss Mountain Dog	PRJEB16012/PRJEB30571	SAMEA104656182/SAMEA5205220	control
SH013	Greater Swiss Mountain Dog	PRJEB16012/PRJEB30571	SAMEA104656183/SAMEA5205226	control
GY391	Greyhound	PRJEB16012	SAMEA4867933	control
GY393	Greyhound	PRJEB16012	SAMEA4848711	control
GY415	Greyhound	PRJEB16012	SAMEA4867932	control
GY416	Greyhound	PRJEB16012	SAMEA4848712	control
GY432	Greyhound	PRJEB16012	SAMEA104125118	control
SRR2094399	Greyhound	PRJNA288568	SRR2094399	control
GS104	Grossspitz	PRJEB16012	SAMEA104105252	control
HA008_SEA02120	Havanese	PRJEB16012	SAMEA5209177	control
HA009_SEA02121	Havanese	PRJEB16012	SAMEA5209178	control
HA010_GER00024	Havanese	PRJEB16012	SAMEA5209179	control
HT001	Heideterrier	PRJEB16012	SAMEA103135918	control
HW1706	Hovawart	PRJEB16012	SAMEA4506894	control
HW1872	Hovawart	PRJEB16012	SAMEA4848705	control
HW1979	Hovawart	PRJEB16012	SAMEA4867928	control
IT0390	Irish Terrier	PRJEB16012	SAMEA104283467	control
IT221	Irish Terrier	PRJEB13468	SAMEA3928141	control
SRR2094400	Irish Wolfhound	PRJNA288568	SRR2094400	control
SRR2094401	Italian Greyhound	PRJNA288568	SRR2094401	control
SRR2095322	Italian Greyhound	PRJNA288568	SRR2095322	control
JR0034	Jack Russell Terrier	PRJEB16012	SAMEA104125119	control
JR043_SEA02220	Jack Russell Terrier	PRJEB16012	SAMEA5209180	control
JR044_SEA02225	Jack Russell Terrier	PRJEB16012	SAMEA5209181	control
JR045	Jack Russell Terrier	PRJEB16012	SAMEA4867925	control
SRS932147	Jack Russell Terrier	PRJNA263947	SAMN03580404	control
SRS932151	Jack Russell Terrier	PRJNA263947	SAMN03580400	control
SRR2827604	Jamthund	PRJNA266585	SRR2827604	control
SRR2827605	Jamthund	PRJNA266585	SRR2827605	control
ROS.gDNA.SID01899	Japanese Chin	PRJEB17926	SAMEA104388850	control
ROS.gDNA.SID01138	Kerry Blue Terrier	PRJEB17926	SAMEA104389201	control
SRS932164	Kerry Blue Terrier	PRJNA263947	SAMN03580387	control
KF042	Kromfohrländer	PRJEB6076	SAMEA2446055	control
KM1	Kunming Dog	PRJNA266585		control
KM10	Kunming Dog	PRJNA266585		control
KM2	Kunming Dog	PRJNA266585		control
KM3	Kunming Dog	PRJNA266585		control
KM4	Kunming Dog	PRJNA266585		control
KM5	Kunming Dog	PRJNA266585		control
KM6	Kunming Dog	PRJNA266585		control
KM7	Kunming Dog	PRJNA266585		control
KM8	Kunming Dog	PRJNA266585		control
KM9	Kunming Dog	PRJNA266585		control
LA1869	Labrador Retriever	PRJEB16012	SAMEA4504834	control
LA2438	Labrador Retriever	PRJEB16012	SAMEA5209182	control
LA2439__PER00177	Labrador Retriever	PRJEB16012	SAMEA5209183	control
LA2443	Labrador Retriever	PRJEB16012	SAMEA104091568	control
LA882	Labrador Retriever	PRJEB5874	SAMEA2417015	control
LA900	Labrador Retriever	PRJEB5875	SAMEA2417016	control
SRR2095323	Labrador Retriever	PRJNA288568	SRR2095323	control
SRS932152	Labrador Retriever	PRJNA263947	SAMN03580399	control
LR1030	Lagotto Romagnolo	PRJEB16012	SAMEA4509490	control
LR1149	Lagotto Romagnolo	PRJEB16012	SAMEA4867929	control
LR390	Lagotto Romagnolo	PRJEB13468	SAMEA3928142	control
LR416	Lagotto Romagnolo	PRJEB16012	SAMEA4867935	control
LR433	Lagotto Romagnolo	PRJEB16012	SAMEA4505491	control
LR494	Lagotto Romagnolo	PRJEB16012	SAMEA4505494	control
LR538	Lagotto Romagnolo	PRJEB16012	SAMEA104283462	control
LR654	Lagotto Romagnolo	PRJEB16012	SAMEA104283463	control
LR753	Lagotto Romagnolo	PRJEB16012	SAMEA4504833	control
LN048	Landseer	PRJEB9437	SAMEA3402917	control
ZS14	Landseer	PRJEB7734	SAMEA3121328	control
LB0013	Leonberger	PRJEB16012	SAMEA4848665	control
LB0139	Leonberger	PRJEB16012	SAMEA4848666	control
LB0147	Leonberger	PRJEB16012	SAMEA4848690	control
LB0197	Leonberger	PRJEB16012	SAMEA4848676	control
LB0203	Leonberger	PRJEB16012	SAMEA4848667	control
LB0268	Leonberger	PRJEB16012	SAMEA4848668	control
LB0304	Leonberger	PRJEB16012	SAMEA4848669	control
LB0305	Leonberger	PRJEB16012	SAMEA4848670	control
LB0339	Leonberger	PRJEB16012	SAMEA4848671	control
LB0418	Leonberger	PRJEB16012	SAMEA4848672	control
LB0482	Leonberger	PRJEB16012	SAMEA4848673	control
LB0507	Leonberger	PRJEB16012	SAMEA4848691	control
LB0554	Leonberger	PRJEB16012	SAMEA4848692	control
LB0656	Leonberger	PRJEB16012	SAMEA4848693	control
LB0683	Leonberger	PRJEB16012	SAMEA4848674	control
LB111	Leonberger	PRJEB16012	SAMEA47266168	control
LB1848	Leonberger	PRJEB16012	SAMEA104656180	control
LB1919	Leonberger	PRJEB16012	SAMEA103935360	control
LB1961	Leonberger	PRJEB16012	SAMEA4848675	control
LB214	Leonberger	PRJEB16012	SAMEA4867936	control
LB3506	Leonberger	PRJEB16012	SAMEA4848684	control
LB3521	Leonberger	PRJEB16012	SAMEA4848694	control
LB3601	Leonberger	PRJEB16012	SAMEA4848685	control
LB3659	Leonberger	PRJEB16012	SAMEA4848686	control
LB3705	Leonberger	PRJEB16012	SAMEA4848687	control
LB3906	Leonberger	PRJEB16012	SAMEA4848688	control
LB4183	Leonberger	PRJEB16012	SAMEA4848689	control
LB4693	Leonberger	PRJEB16012	SAMEA4848695	control
LB5378	Leonberger	PRJEB16012	SAMEA4873254	control
LB5751	Leonberger	PRJEB16012	SAMEA4848699	control
LE0051	Leonberger	PRJEB16012	SAMEA4848677	control
LE0237	Leonberger	PRJEB16012	SAMEA4848678	control
LE0269	Leonberger	PRJEB16012	SAMEA4848679	control
LE0512	Leonberger	PRJEB16012	SAMEA4848680	control
LE0738	Leonberger	PRJEB16012	SAMEA4848681	control
LE0896	Leonberger	PRJEB16012	SAMEA4848696	control
LE1294	Leonberger	PRJEB16012	SAMEA4848682	control
LE1301	Leonberger	PRJEB16012	SAMEA4848683	control
LE1302	Leonberger	PRJEB16012	SAMEA4848697	control
LE1355	Leonberger	PRJEB16012	SAMEA4848698	control
LE2450	Leonberger	PRJEB16012	SAMEA104656181	control
MA008	Malinois	PRJEB16012	SAMEA4504823	control
MA0163	Malinois	PRJEB16012	SAMEA104032048	control
MA094	Malinois	PRJEB16012	SAMEA4504826	control
MA142	Malinois	PRJEB16012	SAMEA104125121	control
MA152	Malinois	PRJEB16012	SAMEA4506898	control
MA324	Malinois	PRJEB16012	SAMEA104125122	control
MA437	Malinois	PRJEB16012	SAMEA4848704	control
BT007	Miniature Bull terrier	PRJEB16012	SAMEA4506897	control
MB003	Miniature Bull terrier	PRJEB16012	SAMEA4867920	control
DH136_SEA04054	Miniature Dachshund	PRJEB16012	SAMEA5209175	control
DH137_SEA04056	Miniature Dachshund	PRJEB16012	SAMEA5209176	control
PL148__PER_BAN00024	Miniature Poodle	PRJEB16012	SAMEA5209193	control
MS32	Miniature Schnauzer	PRJEB16012	SAMEA5059499	control
MS77	Miniature Schnauzer	PRJEB16012	SAMEA5059500	control
ZZ024_MS13	Miniature Schnauzer	PRJEB16012	SAMEA5059514	control
ZZ025_MS25	Miniature Schnauzer	PRJEB16012	SAMEA5059515	control
ZZ026_MS80	Miniature Schnauzer	PRJEB16012	SAMEA5059516	control
ZZ028_MS171	Miniature Schnauzer	PRJEB16012	SAMEA5059517	control
ZZ029_MS190	Miniature Schnauzer	PRJEB16012	SAMEA5059518	control
ZZ030_MS241	Miniature Schnauzer	PRJEB16012	SAMEA5059519	control
ZZ031_MS249	Miniature Schnauzer	PRJEB16012	SAMEA5059520	control
ZZ032_MS251	Miniature Schnauzer	PRJEB16012	SAMEA5059521	control
ZZ034_MS260	Miniature Schnauzer	PRJEB16012	SAMEA5059522	control
ZZ035_MS279	Miniature Schnauzer	PRJEB16012	SAMEA5059523	control
ZZ16_MS06	Miniature Schnauzer	PRJEB16012	SAMEA3444493	control
ZZ17_MS07	Miniature Schnauzer	PRJEB16012	SAMEA1066474	control
ZZ18_MS08	Miniature Schnauzer	PRJEB16012	SAMEA1066475	control
ZZ19_MS09	Miniature Schnauzer	PRJEB16012	SAMEA1066476	control
LA2382	Mixed Breed	PRJEB16012	SAMEA104125075	control
MI016	Mixed Breed	PRJEB16012	SAMEA4506893	control
MI020	Mixed breed	PRJEB16012	SAMEA4867919	control
MI025	mixed breed	PRJEB16012	SAMEA4867923	control
NF187000	Newfoundland	PRJEB16012	SAMEA4848701	control
NF492	Newfoundland	PRJEB16012	SAMEA104500411	control
SRR2827591	Nigerian Indigenous Dog	PRJNA266585	SRR2827591	control
SRR2827592	Nigerian Indigenous Dog	PRJNA266585	SRR2827592	control
SRR2827593	Nigerian Indigenous Dog	PRJNA266585	SRR2827593	control
SRR2827594	Nigerian Indigenous Dog	PRJNA266585	SRR2827594	control
NW062	Norwich Terrier	PRJEB16012	SAMEA104091550	control
NW152	Norwich Terrier	PRJEB16012	SAMEA104091551	control
NW206	Norwich Terrier	PRJEB16012	SAMEA104091552	control
NW255	Norwich Terrier	PRJEB16012	SAMEA104091553	control
OS001	Old English Sheepdog	PRJEB16012	SAMEA4504841	control
PA073_AMY00153	Papillon	PRJEB16012	SAMEA5209187	control
PA074_AMY00157	Papillon	PRJEB16012	SAMEA5209188	control
PA075_AMY00158	Papillon	PRJEB16012	SAMEA5209189	control
SRR2095500	Pekingese	PRJNA288568	SRR2095500	control
SRS732550	Pembroke Welsh Corgi	PRJNA263947	SAMN03145703	control
SRS732551	Pembroke Welsh Corgi	PRJNA263947	SAMN03145704	control
PE002	Perro de Agua Español	PRJEB7903	SAMEA3164479	control
PG002__BGVP_17289	Petit Basset Griffon Vendeen	PRJEB11835	SAMEA3723573	control
PG003_GENEBANK0060	Petit Basset Griffon Vendeen	PRJEB16012	SAMEA5209190	control
PG004_GENEBANK00143	Petit Basset Griffon Vendeen	PRJEB16012	SAMEA5209191	control
PG005_GENEBANK00199	Petit Basset Griffon Vendeen	PRJEB16012	SAMEA5209192	control
ZS14_2	Pomeranian	PRJEB16012	SAMEA4506892	control
ZS554_SEA05298	Pomeranian	PRJEB16012	SAMEA5209201	control
ZS555_PLM00063	Pomeranian	PRJEB16012	SAMEA5209203	control
ZZ023__MS04593	Pomeranian	PRJEB16012	SAMEA5209202	control
PL116	Poodle	PRJEB16012/PRJEB30571	SAMEA4506891/SAMEA5205225	control
PL150__D00105	Poodle	PRJNA503969	SAMN10386546	control
PL152__D00270	Poodle	PRJNA503969	SAMN10386547	control
PL153__D00271	Poodle	PRJNA503969	SAMN10386548	control
PL154__D00285	Poodle	PRJNA503969	SAMN10386549	control
PL156__D00353	Poodle	PRJNA503969	SAMN10386550	control
PL157__D00354	Poodle	PRJNA503969	SAMN10386551	control
PL158__D00373	Poodle	PRJNA503969	SAMN10386552	control
PL159__D00382	Poodle	PRJNA503969	SAMN10386553	control
PL160__D00392	Poodle	PRJNA503969	SAMN10386554	control
PL161__D00397	Poodle	PRJNA503969	SAMN10386555	control
PL162__D00477	Poodle	PRJNA503969	SAMN10386556	control
PL163__D00530	Poodle	PRJNA503969	SAMN10386557	control
PL164__D00817	Poodle	PRJNA503969	SAMN10386558	control
PL165__D00868	Poodle	PRJNA503969	SAMN10386559	control
SRR2095325	Poodle	PRJNA288568	SRR2095325	control
SRR2095540	Poodle	PRJNA288568	SRR2095540	control
SRS932163	Portuguese Podengo	PRJNA263947	SAMN03580388	control
SRR2095324	Portuguese Pointer	PRJNA288568	SRR2095324	control
SRR7120196	Portuguese Water Dog	PRJNA448733	SRR7120196	control
SRR7120198	Portuguese Water Dog	PRJNA448733	SRR7120198	control
SRR7120199	Portuguese Water Dog	PRJNA448733	SRR7120199	control
SRR7120200	Portuguese Water Dog	PRJNA448733	SRR7120200	control
SRR7120201	Portuguese Water Dog	PRJNA448733	SRR7120201	control
SRR7120203	Portuguese Water Dog	PRJNA448733	SRR7120203	control
MP011_CAN00015	Pug	PRJEB16012	SAMEA5209184	control
MP012_CAN00016	Pug	PRJEB16012	SAMEA5209185	control
MP013_CAN00017	Pug	PRJEB16012	SAMEA5209186	control
ROS.gDNA.SID00115	Pug	PRJEB17926	SAMEA104389202	control
ROS.gDNA.SID00436	Pug	PRJEB17926	SAMEA104389203	control
ROS.gDNA.SID00437	Pug	PRJEB17926	SAMEA104389204	control
ROS.gDNA.SID00439	Pug	PRJEB17926	SAMEA104389205	control
ROS.gDNA.SID00488	Pug	PRJEB17926	SAMEA104389206	control
ROS.gDNA.SID01166	Pug	PRJEB17926	SAMEA104389207	control
ROS.gDNA.SID01169	Pug	PRJEB17926	SAMEA104389208	control
ROS.gDNA.SID01170	Pug	PRJEB17926	SAMEA104389209	control
ROS.gDNA.SID01171	Pug	PRJEB17926	SAMEA104389210	control
ROS.gDNA.SID01221	Pug	PRJEB17926	SAMEA104389211	control
ROS.gDNA.SID01237	Pug	PRJEB17926	SAMEA104389212	control
ROS.gDNA.SID01682	Pug	PRJEB17926	SAMEA104389213	control
ROS.gDNA.SID02492	Pug	PRJEB17926	SAMEA104389237	control
ROS.gDNA.SID02765	Pug	PRJEB17926	SAMEA104389238	control
ROS.gDNA.SID02770	Pug	PRJEB17926	SAMEA104389239	control
ROS.gDNA.SID02832	Pug	PRJEB17926	SAMEA104389240	control
SRR2094404	Pug	PRJNA288568	SRR2094404	control
SRR2094405	Pug	PRJNA288568	SRR2094405	control
SRR2094406	Pug	PRJNA288568	SRR2094406	control
RR098	Rhodesian Ridgeback	PRJEB16012	SAMEA104091554	control
RR123	Rhodesian Ridgeback	PRJEB16012	SAMEA4504822	control
RR224	Rhodesian Ridgeback	PRJEB16012	SAMEA4505495	control
RR320	Rhodesian Ridgeback	PRJNA357866	SRR5117439	control
SRR2094407	Rhodesian Ridgeback	PRJNA288568	SRR2094407	control
RO2	Rottweiler	PRJEB7735	SAMEA3121337	control
SRR2095501	Rottweiler	PRJNA288568	SRR2095501	control
SRR7120204	Rottweiler	PRJNA448733	SRR7120204	control
SRR7120205	Rottweiler	PRJNA448733	SRR7120205	control
SRR7120206	Rottweiler	PRJNA448733	SRR7120206	control
SRR7120207	Rottweiler	PRJNA448733	SRR7120207	control
SRR7120208	Rottweiler	PRJNA448733	SRR7120208	control
ROS.gDNA.SID00860	Saluki	PRJEB17926	SAMEA104389241	control
SL006	Saluki	PRJEB16012	SAMEA4504825	control
SRR2094408	Saluki	PRJNA288568	SRR2094408	control
SRR2095503	Saluki	PRJNA288568	SRR2095503	control
SRR7120211	Samoyed	PRJNA448733	SRR7120211	control
SRS932150	Scottish Deerhound	PRJNA263947	SAMN03580401	control
SRR2094409	Scottish Terrier	PRJNA288568	SRR2094409	control
SRR7120212	Scottish Terrier	PRJNA448733	SRR7120212	control
SRR7120213	Scottish Terrier	PRJNA448733	SRR7120213	control
SRS932157	Scottish Terrier	PRJNA263947	SAMN03580394	control
SRR2095504	Shetland Sheepdog	PRJNA288568	SRR2095504	control
SRR4011154	Shetland Sheepdog	PRJNA338147	SRR4011154	control
SRS932138	Shetland Sheepdog	PRJNA263947	SAMN03580413	control
SS004	Shetland Sheepdog	PRJEB16012	SAMEA104091573	control
SS096	Shetland Sheepdog	PRJEB16012	SAMEA4867921	control
ROS.gDNA.SID01578	Shih Tzu	PRJEB17926	SAMEA104389242	control
SZ004__PER00751	Shih Tzu	PRJNA448733	SRR7120214	control
SZ005_SEA05009	Shih Tzu	PRJEB16012	SAMEA5209194	control
SZ006_SEA05080	Shih Tzu	PRJEB16012	SAMEA5209195	control
KKH2684	Siberian Husky	PRJEB10823	SAMEA3539249	control
SRR2095539	Siberian Husky	PRJNA288568	SRR2095539	control
SY046	Siberian Husky	PRJEB16012	SAMEA104091559	control
SG005	Sloughi	PRJEB13468	SAMEA3928143	control
SG006	Sloughi	PRJEB16012	SAMEA4506885	control
SG008	Sloughi	PRJEB16012	SAMEA4506888	control
SRR2095502	St. Bernard	PRJNA288568	SRR2095502	control
STB24	St. Bernard	PRJEB16012	SAMEA4848702	control
STB27	St. Bernard	PRJEB16012	SAMEA4848703	control
SRS932143	Standard Poodle	PRJNA263947	SAMN03580408	control
SM010	Standard Schnauzer	PRJEB16012	SAMEA104500412	control
LJP027A2	Swedish Vallhund	PRJNA394814	SRR5834681	control
LJP030A2	Swedish Vallhund	PRJNA394814	SRR5834680	control
SV_25951	Swedish Vallhund	PRJEB21485	ERR2834335	control
TM1	Tibetan Mastiff	PRJNA266585		control
TM10	Tibetan Mastiff	PRJNA266585		control
TM2	Tibetan Mastiff	PRJNA266585		control
TM3	Tibetan Mastiff	PRJNA266585		control
TM4	Tibetan Mastiff	PRJNA266585		control
TM5	Tibetan Mastiff	PRJNA266585		control
TM6	Tibetan Mastiff	PRJNA266585		control
TM7	Tibetan Mastiff	PRJNA266585		control
TM8	Tibetan Mastiff	PRJNA266585		control
TM9	Tibetan Mastiff	PRJNA266585		control
SRS932145	Tibetan Terrier	PRJNA263947	SAMN03580406	control
SRS932148	Tibetan Terrier	PRJNA263947	SAMN03580403	control
SRR2827595	Vietnamese Indigenous Dog	PRJNA266585	SRR2827595	control
SRR2827596	Vietnamese Indigenous Dog	PRJNA266585	SRR2827596	control
SRR2827597	Vietnamese Indigenous Dog	PRJNA266585	SRR2827597	control
SRR2827598	Vietnamese Indigenous Dog	PRJNA266585	SRR2827598	control
SRR2827599	Vietnamese Indigenous Dog	PRJNA266585	SRR2827599	control
V_23005	Vizsla	PRJEB12340	ERR1210830	control
WE006	Weimaraner	PRJEB16012	SAMEA4506902	control
WE008	Weimaraner	PRJEB16012	SAMEA104283466	control
SRR2095330	West Highland White Terrier	PRJNA288568	SRR2095330	control
SRR7120232	West Highland White Terrier	PRJNA448733	SRR7120232	control
SRR7120233	West Highland White Terrier	PRJNA448733	SRR7120233	control
SRR7120234	West Highland White Terrier	PRJNA448733	SRR7120234	control
SRS932153	West Highland White Terrier	PRJNA263947	SAMN03580398	control
WW174	West Highland White Terrier	PRJEB16012	SAMEA4506901	control
WW361	West Highland White Terrier	PRJEB16012	SAMEA4504842	control
WW362	West Highland White Terrier	PRJEB16012	SAMEA4509489	control
WW363	West Highland White Terrier	PRJEB16012	SAMEA4504843	control
WW364	West Highland White Terrier	PRJEB16012	SAMEA4504836	control
WW558	West Highland White Terrier	PRJEB16012	SAMEA104091561	control
WW635__West04	West Highland White Terrier	PRJEB16012	SAMEA5059501	control
WW637__West06	West Highland White Terrier	PRJEB16012	SAMEA5059502	control
WW639__West10	West Highland White Terrier	PRJEB16012	SAMEA5059503	control
WW64	West Highland White Terrier	PRJEB13723	SAMEA3940300	control
WW640__West13	West Highland White Terrier	PRJEB16012	SAMEA5059504	control
WW641__West16	West Highland White Terrier	PRJEB16012	SAMEA5059505	control
WW642__West19	West Highland White Terrier	PRJEB16012	SAMEA5059506	control
WW643__West24	West Highland White Terrier	PRJEB16012	SAMEA5059507	control
WW644__West25	West Highland White Terrier	PRJEB16012	SAMEA5059508	control
WW645__West26	West Highland White Terrier	PRJEB16012	SAMEA5059509	control
WW646__West30	West Highland White Terrier	PRJEB16012	SAMEA5059510	control
WW665	West Highland White Terrier	PRJEB16012	SAMEA4848706	control
ROS.gDNA.SID00400	Whippet	PRJEB17926	SAMEA104389243	control
WH083	Whippet	PRJEB16012	SAMEA4506886	control
SRS661486	Wolf	PRJNA255370	SAMN02921310	control
SRS661488	Wolf	PRJNA255370	SAMN02921312	control
SRS661492	Wolf	PRJNA255370	SAMN02921316	control
SRS661495	Wolf	PRJNA255370	SAMN02921319	control
SRS661496	Wolf	PRJNA255370	SAMN02921320	control
WO001_895	Wolf	PRJEB16012	SAMEA104091563	control
WO002_732	Wolf	PRJEB16012	SAMEA104091564	control
WO003_636	Wolf	PRJEB16012	SAMEA104091565	control
YT003	Yorkshire Terrier	PRJEB13468	SAMEA3928145	control
YT024__PER_BAN00032	Yorkshire Terrier	PRJNA448733	SRR7120237	control
YT025__PER_BAN00040	Yorkshire Terrier	PRJNA448733	SRR7120238	control
YT027__PER_BAN00079	Yorkshire Terrier	PRJNA448733	SRR7120239	control
YT028__PER_BAN00119	Yorkshire Terrier	PRJEB16012	SAMEA5209196	control
YT030__PER_BAN00133	Yorkshire Terrier	PRJNA448733	SRR7120241	control
YT031__PER_BAN00136	Yorkshire Terrier	PRJNA448733	SRR7120242	control
YT032__PER_BAN00140	Yorkshire Terrier	PRJEB16012	SAMEA5209197	control
YT033__PER_BAN00142	Yorkshire Terrier	PRJEB16012	SAMEA5209198	control
YT036__PER_BAN00183	Yorkshire Terrier	PRJNA448733	SRR7120244	control
YT040__PER_BAN00283	Yorkshire Terrier	PRJNA448733	SRR7120246	control
YT041__PER_BAN00289	Yorkshire Terrier	PRJNA448733	SRR7120247	control
YT044__PER_BAN00368	Yorkshire Terrier	PRJNA448733	SRR7120248	control
YT046__PER_BAN00380	Yorkshire Terrier	PRJNA448733	SRR7120249	control
YT048__PER_BAN00437	Yorkshire Terrier	PRJNA448733	SRR7120250	control
YT049__PER_BAN00449	Yorkshire Terrier	PRJNA448733	SRR7120251	control
YT050__PER_BAN00461	Yorkshire Terrier	PRJNA448733	SRR7120252	control
YT052__PER00016	Yorkshire Terrier	PRJNA448733	SRR7120253	control
YT053__PER00018	Yorkshire Terrier	PRJNA448733	SRR7120254	control
YT055__PER00061	Yorkshire Terrier	PRJNA448733	SRR7120256	control
YT056__PER00064	Yorkshire Terrier	PRJNA448733	SRR7120257	control
YT058__PER00107	Yorkshire Terrier	PRJNA448733	SRR7120259	control
YT059__PER00138	Yorkshire Terrier	PRJNA448733	SRR7120260	control
YT062__PER00144	Yorkshire Terrier	PRJNA448733	SRR7120262	control
YT065__PER00204	Yorkshire Terrier	PRJNA448733	SRR7120264	control
YT066__PER00226	Yorkshire Terrier	PRJNA448733	SRR7120265	control
YT067__PER00259	Yorkshire Terrier	PRJNA448733	SRR7120266	control
YT068__PER00274	Yorkshire Terrier	PRJNA448733	SRR7120267	control
YT070__PER00314	Yorkshire Terrier	PRJNA448733	SRR7120269	control
YT073__PER00327	Yorkshire Terrier	PRJNA448733	SRR7120272	control
YT074__PER00344	Yorkshire Terrier	PRJNA448733	SRR7120273	control
YT076__PER00361	Yorkshire Terrier	PRJNA448733	SRR7120274	control
YT077__PER00393	Yorkshire Terrier	PRJNA448733	SRR7120275	control
YT078__PER00394	Yorkshire Terrier	PRJNA448733	SRR7120276	control
YT079__PER00408	Yorkshire Terrier	PRJNA448733	SRR7120277	control
YT080__PER00409	Yorkshire Terrier	PRJNA448733	SRR7120278	control
YT081__PER00419	Yorkshire Terrier	PRJEB16012	SAMEA5209199	control
YT082__PER00425	Yorkshire Terrier	PRJNA448733	SRR7120279	control
YT085__PER00449	Yorkshire Terrier	PRJEB16012	SAMEA5209200	control
YT087__PER00462	Yorkshire Terrier	PRJNA448733	SRR7120283	control
YT088__PER00465	Yorkshire Terrier	PRJNA448733	SRR7120284	control
YT089__PER00481	Yorkshire Terrier	PRJNA448733	SRR7120285	control
YT090__PER00484	Yorkshire Terrier	PRJNA448733	SRR7120286	control
YT091__PER00550	Yorkshire Terrier	PRJNA448733	SRR7120287	control
YT092__PER00594	Yorkshire Terrier	PRJNA448733	SRR7120288	control
YT094__PER00605	Yorkshire Terrier	PRJNA448733	SRR7120290	control
YT095__PER00606	Yorkshire Terrier	PRJNA448733	SRR7120291	control
YT096__PER00607	Yorkshire Terrier	PRJNA448733	SRR7120292	control
YT097__PER00622	Yorkshire Terrier	PRJNA448733	SRR7120293	control
YT098__PER00626	Yorkshire Terrier	PRJNA448733	SRR7120294	control
YT101__PER00642	Yorkshire Terrier	PRJNA448733	SRR7120296	control
YT102__PER00646	Yorkshire Terrier	PRJNA448733	SRR7120297	control
YT103__PER00650	Yorkshire Terrier	PRJNA448733	SRR7120298	control
YT104__PER00658	Yorkshire Terrier	PRJNA448733	SRR7120299	control
YT105__PER00738	Yorkshire Terrier	PRJNA448733	SRR7120300	control
YT106__PER00739	Yorkshire Terrier	PRJNA448733	SRR7120301	control
YT108__PER00750	Yorkshire Terrier	PRJNA448733	SRR7120303	control
YT109__PER00758	Yorkshire Terrier	PRJNA448733	SRR7120304	control
YT110__PER00777	Yorkshire Terrier	PRJNA448733	SRR7120305	control
YT111__PER00806	Yorkshire Terrier	PRJNA448733	SRR7120306	control
YT112__PER00816	Yorkshire Terrier	PRJNA448733	SRR7120307	control
