# Supplementary material for: A Missense Variant in SCN8A in Alpine Dachsbracke Dogs Affected by Spinocerebellar Ataxia
Source: Genes (Basel). 2019 May 10;10(5):362. doi: 10.3390/genes10050362 (PMC6562999; doi:10.3390/genes10050362)
Supplement: Supplementary file 1 [file genes-10-00362-s001.zip › TableS3_Linkage.xlsx]

## Sheet: Linkage Data
Table S3. Genome regions with positive LOD scores for linkage to ataxia in the Alpine Dachsbracke family.
Chromosome	Start	Stop	Maximum LOD Score	Alpha	Size (bp)
1	89903020	122148780	0.9766	1	32245761
2	41172111	47085009	0.4525	1	5912899
4	70580	16216289	0.3681	1	16145710
4	60530324	87806843	0.9766	1	27276520
6	71764200	77471178	0.9766	1	5706979
8	13627370	18499964	0.2965	1	4872595
8	20481973	23858917	0.8753	1	3376945
8	37242375	49775092	0.1671	1	12532718
9	14147542	17934669	0.6756	1	3787128
12	249481	26868850	0.9766	1	26619370
13	127879	14913242	0.9766	1	14785364
13	16212623	20080303	0.9766	1	3867681
15	49527553	63537383	0.6756	1	14009831
16	173297	58893206	0.9766	1	58719910
19	32849648	41787180	0.9766	1	8937533
22	30284306	33501860	0.9698	1	3217555
22	61342304	61438497	0.6757	1	96194
25	32981473	36779119	0.9766	1	3797647
27	160223	13100484	0.9766	1	12940262
27	13626112	17978153	0.9766	1	4352042
31	31719753	38012495	0.9766	1	6292743
35	17037652	20895062	0.9766	1	3857411
39	75181655	75213690	0.3469	1	32036
				Total	273382834
