# Supplementary material for: A Missense Variant in SCN8A in Alpine Dachsbracke Dogs Affected by Spinocerebellar Ataxia
Source: Genes (Basel). 2019 May 10;10(5):362. doi: 10.3390/genes10050362 (PMC6562999; doi:10.3390/genes10050362)
Supplement: Supplementary file 1 [file genes-10-00362-s001.zip › TableS4_Homozygosity.xlsx]

## Sheet: Homozygosity Data
Table S4. Shared homozygous regions among the four analyzed Alpine Dachsbracke ataxia cases.
Chromosome	Marker 1	Marker 2	Start	Stop	Size (bp)
1	BICF2S23651735	BICF2P1361775	107855724	114193184	6337461
27	BICF2P575248	BICF2P1174910	3154712	8679881	5525170
27	BICF2G630141561	BICF2G630147138	11768434	17162960	5394527
31	BICF2S23035561	BICF2P1121991	31472766	36612493	5139728
				Total	22396886
