# Supplementary material for: A Missense Variant in SCN8A in Alpine Dachsbracke Dogs Affected by Spinocerebellar Ataxia
Source: Genes (Basel). 2019 May 10;10(5):362. doi: 10.3390/genes10050362 (PMC6562999; doi:10.3390/genes10050362)
Supplement: Supplementary file 1 [file genes-10-00362-s001.zip › TableS5_HomozygosityCtrls.xlsx]

## Sheet: Homozygosity Data
Table S5. Genome-wide homozygous regions in the eight analyzed control Alpine Dachsbracke dogs.
Chromosome	Marker 1	Marker 2	Start	Stop	Size (bp)
1	CHRUN_JH373272_4730	BICF2S22926875	169813	10976955	10807143
1	BICF2P504490	BICF2S23542212	35368705	37349722	1981018
1	BICF2P1054606	BICF2P448347	43610924	49247452	5636529
1	BICF2S23217415	BICF2P842400	49288428	53824762	4536335
1	BICF2P589722	BICF2P1402578	54664210	78683430	24019221
1	BICF2P1035315	BICF2P935057	87523061	119804654	32281594
2	BICF2G630672697	BICF2P797396	16664673	22414948	5750276
2	BICF2P427921	BICF2P1137173	27684948	49144577	21459630
2	BICF2P1041134	BICF2S2378845	50297727	58670607	8372881
2	BICF2P1351235	BICF2P281897	76684760	83228248	6543489
3	BICF2P446597	CHR3_18631494	249	18631494	18631246
3	BICF2S23734564	BICF2S23540043	24117446	42839250	18721805
3	BICF2P905416	TIGRP2P56508_RS9191466	47426660	90382249	42955590
4	CHR4_70580	BICF2S2373485	70580	38912822	38842243
4	BICF2P1198071	BICF2S23740316	42642855	76701140	34058286
5	CHR5_80687	BICF2P467965	80687	10750438	10669752
5	BICF2S23429011	CHR5_27178376	10915180	27178376	16263197
5	BICF2G630182636	BICF2P1033898	31592417	50766347	19173931
5	BICF2S2399594	BICF2G630241518	52278972	67936809	15657838
5	BICF2G630240564	BICF2P1187669	68876806	76085987	7209182
5	BICF2P840560	BICF2P293552	83213820	85573798	2359979
6	BICF2G630807407	BICF2P549414	321131	15635282	15314152
6	BICF2P1318132	BICF2P445676	15689911	28044669	12354759
6	TIGRP2P83398_RS8748884	BICF2P1412857	42346336	47763497	5417162
6	BICF2G630577295	BICF2G630573391	48888559	54697520	5808962
6	BICF2P1319609	BICF2S23634218	61088612	64632722	3544111
6	BICF2S23162143	CHR6_69724606	64680145	69724606	5044462
6	BICF2P1435525	BICF2P917627	71232767	74844590	3611824
7	BICF2G630465163	BICF2P1403305	134030	9698671	9564642
7	BICF2P344777	BICF2S23018884	20789879	26790753	6000875
7	BICF2G630555875	BICF2S23052246	30202301	49050177	18847877
7	TIGRP2P99072_RS9140027	BICF2S23325953	51636964	63508719	11871756
7	CHR7_67515804	BICF2G63085614	67515804	70399429	2883626
7	BICF2P1337011	BICF2G63088103	73418174	79989934	6571761
8	BICF2P767447	BICF2P1188276	12486939	19331019	6844081
8	BICF2P364224	BICF2P526455	20201509	24437477	4235969
8	BICF2P404369	BICF2S23057950	26766459	32078337	5311879
8	BICF2P1369489	BICF2P464587	36079791	50802272	14722482
8	BICF2P896070	BICF2P469177	53855080	60692361	6837282
8	BICF2P980217	CHR8_74236589	63038791	74236589	11197799
9	BICF2P132632	BICF2P710431	27308	4168701	4141394
9	BICF2G630828624	BICF2G630826964	9003519	16917612	7914094
9	BICF2P269342	BICF2P813098	18209582	22905124	4695543
9	BICF2P365782	CHR9_42689283	29557529	42689283	13131755
9	CHR9_42740817	BICF2G630471736	42740817	50639650	7898834
9	BICF2P526893	BICF2S23517758	51020047	60614579	9594533
10	CHR10_90647	BICF2G630477316	90647	18554003	18463357
10	BICF2G630480963	BICF2G630487276	26693693	38473675	11779983
10	BICF2S2325649	BICF2S23129312	42203715	52400110	10196396
11	BICF2P371490	BICF2P1339679	5534672	22236983	16702312
11	BICF2S23762564	BICF2P895289	33463008	42321127	8858120
11	BICF2P793037	BICF2S23447977	42480533	56971532	14491000
11	BICF2G630302285	BICF2G630306495	58042231	62427048	4384818
11	BICF2P267385	BICF2P672512	62644508	64941941	2297434
11	BICF2P735583	BICF2P911828	65691527	70203886	4512360
12	BICF2S23427314	BICF2P190908	18092979	27737484	9644506
12	BICF2S23115520	BICF2S23653827	28190753	47276211	19085459
13	BICF2P283616	BICF2G630611454	127879	18202790	18074912
13	BICF2G630611996	BICF2G630664222	18712130	30421661	11709532
13	TIGRP2P175579_RS9160073	BICF2G630744330	33776470	63232306	29455837
14	BICF2P8365	BICF2P186555	13926480	19288939	5362460
14	BICF2P66509	BICF2P816725	19448802	23845880	4397079
14	BICF2S23452522	BICF2S2329009	52208557	58381488	6172932
14	BICF2S2346000	BICF2P902352	58399838	60782510	2382673
15	TIGRP2P208192_RS8673098	CHR15_24820623	111194	24820623	24709430
15	BICF2G630433495	TIGRP2P200933_RS9212271	29224292	40183328	10959037
15	BICF2S2414230	BICF2G630416960	41298856	64187680	22888825
16	BICF2G630846173	CHR16_24055434	13346180	24055434	10709255
16	BICF2P439725	BICF2G630813286	30775912	41099558	10323647
16	BICF2P1336408	BICF2G630815447	42215095	47916338	5701244
16	BICF2G630816240	BICF2P481570	48571241	53032262	4461022
16	BICF2G630819842	BICF2S22940763	54295704	58228165	3932462
17	BICF2P1189138	CHR17_39489261	14281103	39489261	25208159
17	TIGRP2P231671_RS8839831	TIGRP2P233672_RS8841856	40909479	47545366	6635888
17	BICF2P1293258	CHR17_57571789	48046103	57571789	9525687
18	CHR18_70643	BICF2P922119	70643	15822874	15752232
18	BICF2P455917	BICF2P1238573	21960713	30924551	8963839
18	BICF2P1319313	BICF2S237363	31147890	33450612	2302723
18	BICF2G630699605	BICF2P792461	34153081	47106539	12953459
18	BICF2G630690390	CHR18_55773660	49088791	55773660	6684870
19	CHR19_10104	BICF2S23744477	10104	27871918	27861815
19	BICF2S23742123	CHR19_43585475	32038824	43585475	11546652
19	BICF2P1102658	BICF2G630254624	45333960	48784444	3450485
19	BICF2P660479	BICF2G630251793	51610243	53735656	2125414
20	BICF2P742354	BICF2G630232143	14180712	19818947	5638236
20	BICF2P200762	CHR20_57341199	24846428	57341199	32494772
21	BICF2P1070414	BICF2P1465060	1018623	15995781	14977159
21	BICF2P784638	BICF2P369765	20729516	34582352	13852837
21	BICF2S22944749	BICF2P143176	35211376	39479500	4268125
21	BICF2S23531669	BICF2P259488	47739598	50162051	2422454
22	BICF2P1040902	CHR22_33658246	13588811	33658246	20069436
22	BICF2P156291	BICF2G630335446	42955706	48538801	5583096
23	BICF2G630393647	CHR23_24688235	54039	24688235	24634197
23	BICF2P570324	BICF2G630370982	24738109	36383384	11645276
23	BICF2P347079	BICF2P335079	40737525	48858637	8121113
24	BICF2G630514166	BICF2G630513453	25491	6312836	6287346
24	BICF2P1347778	BICF2G630509509	6604843	11641910	5037068
24	BICF2G630504710	BICF2G630502247	17859031	20993294	3134264
24	BICF2G630500835	BICF2P779704	26678046	36104795	9426750
25	BICF2P455589	BICF2P1210857	546796	11727228	11180433
25	BICF2P878947	BICF2P1287754	20881689	23252377	2370689
25	BICF2G63099487	TIGRP2P330007_RS9000358	30959721	36303346	5343626
25	BICF2P392122	BICF2P519630	41226270	45939846	4713577
26	CHR26_14645	BICF2P1230604	14645	6444785	6430141
26	BICF2P27269	BICF2P1326139	10379765	29627466	19247702
26	BICF2S22924015	BICF2G630195551	31487045	36119195	4632151
26	BICF2S23052331	BICF2G630191175	36396105	38938593	2542489
27	BICF2P202568	BICF2S23746284	10336024	19197002	8860979
27	BICF2P574391	BICF2G630150628	19960727	25558793	5598067
27	CHR27_25769259	CHR27_41529345	25769259	41529345	15760087
27	BICF2P367862	CHR27_45735957	42939006	45735957	2796952
28	BICF2P964044	BICF2G630273062	4781421	16388809	11607389
28	CHR28_25028710	BICF2P1002387	25028710	31667505	6638796
28	BICF2P1070875	BICF2P1187917	35374568	38576080	3201513
29	BICF2P1050219	BICF2S23438166	4089951	8829667	4739717
29	BICF2P989564	BICF2P1141660	11312095	14561142	3249048
29	BICF2G630623392	BICF2S23523973	21269504	27155090	5885587
29	BICF2S2303449	CHR29_31823174	29615117	31823174	2208058
29	BICF2P543853	BICF2G630633949	32707200	35483334	2776135
30	BICF2S23354933	BICF2S23048001	10056412	12695272	2638861
30	BICF2P736399	BICF2P25987	14177612	18597286	4419675
30	BICF2G630404144	BICF2S23713504	23360956	29966542	6605587
30	CHR30_37883633	BICF2G630393689	37883633	40196606	2312974
31	BICF2S23447377	BICF2G630735427	9567	18659255	18649689
31	BICF2G630741569	BICF2P1121991	32189625	36612493	4422869
32	BICF2P221548	BICF2S22923339	2950799	7461997	4511199
32	CHR32_8434007	TIGRP2P379377_RS8639328	8434007	12625084	4191078
32	TIGRP2P380377_RS9094587	BICF2S23628263	16228826	31318484	15089659
32	BICF2S23355196	TIGRP2P384470_RS9240839	33341225	38789367	5448143
33	BICF2G630244789	BICF2G630247216	2006898	7324770	5317873
33	BICF2G630248309	BICF2G63080327	8847105	18554037	9706933
33	BICF2P726281	TIGRP2P390847_RS8628478	20197976	31361794	11163819
34	CHRUN_JH373249_132862	TIGRP2P397442_RS8809758	84616	26086021	26001406
34	CHR34_27207452	BICF2G630451108	27207452	36060914	8853463
35	BICF2G630773723	BICF2G630776768	9863587	19309186	9445600
36	BICF2P1087101	BICF2G630764590	35560	5568423	5532864
36	BICF2P129670	CHR36_18758528	10084888	18758528	8673641
36	BICF2G630760672	BICF2P247895	18813710	22105305	3291596
36	BICF2P257989	BICF2P215944	24329944	30668371	6338428
37	BICF2P1207835	BICF2G630130374	20784620	24715459	3930840
38	BICF2S23126165	CHR38_14560359	17451	14560359	14542909
38	BICF2G63072471	BICF2S2443521	15572418	20543239	4970822
39	BICF2G630537952	CHRX_15023161	9212657	15023161	5810505
39	BICF2G63013726	BICF2S2297550	82798445	88126918	5328474
