# Supplementary material for: A Missense Variant in SCN8A in Alpine Dachsbracke Dogs Affected by Spinocerebellar Ataxia
Source: Genes (Basel). 2019 May 10;10(5):362. doi: 10.3390/genes10050362 (PMC6562999; doi:10.3390/genes10050362)
Supplement: Supplementary file 1 [file genes-10-00362-s001.zip › TableS6__PUBLICvariants_ROI.xlsx]

## Sheet: variants_AD034_11
Table S6. List of private variants of the sequenced Alpine Dachsbracke case in the region of interest on chromosome 27.
#CHROM	POS	REF	ALT	EFFECT	IMPACT	GENE	GENEID	FEATURE	FEATUREID	BIOTYPE	HGVS_C	HGVS_P
27	3179029	C	A	missense_variant	MODERATE	SCN8A	477604	transcript	XM_005636806.3	protein_coding	c.4898G>T	p.Gly1633Val
27	3391596	A	ACTACC	intergenic_region	MODIFIER	LOC111092889-SLC4A8	111092889-403697	intergenic_region	111092889-403697		n.3391596_3391597insCTACC
27	4195505	G	A	intron_variant	MODIFIER	DIP2B	477608	transcript	XM_005636838.2	protein_coding	c.100+31799C>T
27	4367449	T	C	intron_variant	MODIFIER	FAM186A	100684991	transcript	XM_005636842.3	protein_coding	c.247-9462T>C
27	4372773	T	A	intron_variant	MODIFIER	FAM186A	100684991	transcript	XM_005636842.3	protein_coding	c.247-4138T>A
27	4571602	T	C	intron_variant	MODIFIER	CERS5	477611	transcript	XM_005636853.3	protein_coding	c.197+5377T>C
27	4790225	C	A	intergenic_region	MODIFIER	LOC111092893-FAIM2	111092893-477613	intergenic_region	111092893-477613		n.4790225C>A
27	4833473	T	G	downstream_gene_variant	MODIFIER	FAIM2	477613	transcript	XM_022410975.1	protein_coding	c.*5657T>G
27	4882328	G	A	intron_variant	MODIFIER	NCKAP5L	100856568	transcript	XM_003639950.3	protein_coding	c.-66-7773G>A
27	4908186	C	T	intergenic_region	MODIFIER	NCKAP5L-TMBIM6	100856568-477614	intergenic_region	100856568-477614		n.4908186C>T
27	5269695	G	C	upstream_gene_variant	MODIFIER	DNAJC22	486557	transcript	XM_022411296.1	protein_coding	c.-4617C>G
27	5454132	G	C	intergenic_region	MODIFIER	LOC106557476-LMBR1L	106557476-612809	intergenic_region	106557476-612809		n.5454132G>C
27	7151357	C	T	upstream_gene_variant	MODIFIER	LOC100688219	100688219	transcript	100688219	pseudogene	n.-2183G>A
27	7454182	G	A	intergenic_region	MODIFIER	LOC111092744-LOC111092814	111092744-111092814	intergenic_region	111092744-111092814		n.7454182G>A
27	7909727	C	A	intergenic_region	MODIFIER	LOC100688364-LOC106557921	100688364-106557921	intergenic_region	100688364-106557921		n.7909727C>A
27	8224577	A	G	intergenic_region	MODIFIER	LOC111092912-LOC111092841	111092912-111092841	intergenic_region	111092912-111092841		n.8224577A>G
27	8238084	G	A	intergenic_region	MODIFIER	LOC111092912-LOC111092841	111092912-111092841	intergenic_region	111092912-111092841		n.8238084G>A
27	8325168	T	G	intergenic_region	MODIFIER	LOC111092841-SCAF11	111092841-477634	intergenic_region	111092841-477634		n.8325168T>G
27	8416518	T	C	intron_variant	MODIFIER	ARID2	100688573	transcript	XM_003433553.3	protein_coding	c.5367-3816A>G
27	8663497	T	G	intergenic_region	MODIFIER	LOC102155300-LOC111092890	102155300-111092890	intergenic_region	102155300-111092890		n.8663497T>G
27	8665436	C	T	intergenic_region	MODIFIER	LOC102155300-LOC111092890	102155300-111092890	intergenic_region	102155300-111092890		n.8665436C>T
